# Supplementary material for: Green Hydrogels Composed of Sodium Mannuronate/Guluronate, Gelatin and Biointeractive Calcium Silicates/Dicalcium Phosphate Dihydrate Designed for Oral Bone Defects Regeneration
Source: Nanomaterials (Basel). 2021 Dec 18;11(12):3439. doi: 10.3390/nano11123439 (PMC8706657; doi:10.3390/nano11123439)
Supplement: Supplementary file 1 [file nanomaterials-11-03439-s001.zip]

Archive with 1 entries (1 files):
- nanomaterials-1481233-supplementary.pdf
